# Supplementary material for: Evaluation of CYP2C8 and CYP2C9 Polymorphisms in Neonates with Patent Ductus Arteriosus Treated with Ibuprofen or Indomethacin: A Retrospective Cohort Study
Source: J Cardiovasc Dev Dis. 2026 Jan 15;13(1):49. doi: 10.3390/jcdd13010049 (PMC12842244; doi:10.3390/jcdd13010049)
Supplement: Supplementary file 1 [file jcdd-13-00049-s001.zip]

Archive with 1 entries (1 files):
- jcdd-4012631-supplementary.pdf
